# Supplementary material for: Stable transplantation of human mitochondrial DNA by high-throughput, pressurized isolated mitochondrial delivery
Source: eLife. 2021 Jan 13;10:e63102. doi: 10.7554/eLife.63102 (PMC7864630; doi:10.7554/eLife.63102)
Supplement: Figure 1—source data 1. [file elife-63102-fig1-data1.zip]

Archive with 1 entries (1 files):
- Figure 1_Source Data 1/Figure 1-Source Data 1.mph
